# Supplementary material for: The effectiveness of the diversion of patients from an emergency department waiting room to a virtual medical consultation
Source: Oxf Open Digit Health. 2026 Jul 11;4:oqag018. doi: 10.1093/oodh/oqag018 (PMC13386168; doi:10.1093/oodh/oqag018)
Supplement: Supplementary_materials_oqag018 [file supplementary_materials_oqag018.zip]

Archive with 2 entries (2 files):
- EDV2804FinalSupplementary Material 2.docx
- FinalSupplementaryMaterial1.VLN NH ED ONLY - Inclusion and Exclusion Criteria for Patient Referrals to VVED.pdf
